# Supplementary material for: Mitigation Effect of Dense “Water Network” on Heavy PM2.5 Pollution: A Case Model of the Twain-Hu Basin, Central China
Source: Toxics. 2023 Feb 10;11(2):169. doi: 10.3390/toxics11020169 (PMC9966530; doi:10.3390/toxics11020169)
Supplement: Supplementary file 1 [file toxics-11-00169-s001.zip]

Archive with 1 entries (1 files):
- toxics-2170520-supplementary.pdf
